# Supplementary material for: Andrographis paniculata (Burm. f.) Wall. ex Nees: An Updated Review of Phytochemistry, Antimicrobial Pharmacology, and Clinical Safety and Efficacy
Source: Life (Basel). 2021 Apr 16;11(4):348. doi: 10.3390/life11040348 (PMC8072717; doi:10.3390/life11040348)
Supplement: Supplementary file 1 [file life-11-00348-s001.zip]

Archive with 4 entries (3 files):
- life-1140970/
- life-1140970/Supplementary Table S1.docx
- life-1140970/Supplementary Table S2.docx
- life-1140970/Supplementary Table S3.docx
